# Supplementary material for: Metabolic Signalling Peptides and Their Relation to Clinical and Demographic Characteristics in Acute and Recovered Females with Anorexia Nervosa
Source: Nutrients. 2025 Apr 14;17(8):1341. doi: 10.3390/nu17081341 (PMC12030328; doi:10.3390/nu17081341)
Supplement: Supplementary file 1 [file nutrients-17-01341-s001.zip]

Archive with 1 entries (1 files):
- nutrients-3536384-supplementary.pdf
